# Supplementary material for: Sampling insulin in different tissue compartments using microdialysis: methodological aspects
Source: Sci Rep. 2020 Dec 15;10:21948. doi: 10.1038/s41598-020-78728-x (PMC7738523; doi:10.1038/s41598-020-78728-x)
Supplement: Supplementary file 2 — Supplementary Information. [file 41598_2020_78728_MOESM2_ESM.xlsx]

## Sheet: Demographic data
Demographic data
Study ID	1	2	3	4	5	6	7	8	9	10	11	12	13	14	15	16
Gender	Male	Female	Female	Female	Male	Female	Female	Male	Male	Male	Female	Male	Male	Male	Female	Male
Age (y)	26	26	25	24	24	26	23	28	24	25	25	23	19	20	23	22
Length (m)	1.91	1.79	1.65	1.71	1.95	1.72	1.72	1.79	1.84	1.89	1.64	1.89	1.81	1.76	1.72	1.81
Weight (kg)	80	70	60	65	78	64	72	72	81	75	60	75	84	67	74	73
BMI	21.9	21.8	22.0	22.2	20.5	21.6	24.3	22.5	23.9	21.0	22.3	21.0	25.6	21.6	25.0	22.3
Smoking	No	No	No	No	No	No	No	No	No	No	No	No	No	No	No	No
Hard physical activity previous day	No	No	No	No	No	No	No	No	No	No	No	No	No	No	No	No
Fasting at arrival	Yes	Yes	Yes	Yes	Yes	Yes	Yes	Yes	Yes	Yes	Yes	Yes	Yes	Yes	Yes	Yes
Coffee/Tea same day	No	No	No	No	No	No	No	No	No	No	No	No	No	No	No	No
Alcohol same day	No	No	No	No	No	No	No	No	No	No	No	No	No	No	No	No
Current medications	None	None	None	Intrauterine contra-ceptives	None	Oral contra-ceptives	Intrauterine contra-ceptives	None	None	None	None	None	None	None	None	None
Blood pressure T=0 (mmHg)	118/73	110/59	113/78	118/79	126/75	108/69	99/63	126/76	115/55	132/73	114/80	120/68	130/79	111/67	104/72	123/80
Blood pressure T=360 (mmHg)	117/68	96/51	99/65	111/75	116/70	111/69	90/57	128/63	105/53	128/64	110/75	117/74	137/59	127/71	104/69	122/78

## Sheet: Vol. recovery (%)
Volume recovery		Intracut.	Intracut.	Intracut.	Intracut.	Intracut.	Intracut.	Intracut.	Intracut.	Intracut.	Intracut.	Intracut.	Subcut.	Subcut.	Subcut.	Subcut.	Subcut.	Subcut.	Subcut.	Subcut.	Subcut.	Subcut.	Subcut.	Intraven.	Intraven.	Intraven.	Intraven.	Intraven.	Intraven.	Intraven.	Intraven.	Intraven.	Intraven.	Intraven.
Vial	Time (min)	1	2	3	4	5	6	7	8	9	10	11	1	2	3	4	5	6	7	8	9	10	11	1	2	3	4	5	6	7	8	9	10	11
A1	0	1.02933	1.008	1.01667	1.02667	0.9	0.913333	0.98	0.966667	0.88	0.98	0.893333	0.979333	1.064	0.95	1.05333	0.966667	0.986667	1.06667	0.906667	0.906667	0.98	0.973333	0.988667		0.925333		0.986667	1.01333	1.06	1.02667	1	1.01333	0.973333
A2	15	0.988667	0.954	1.024	0.973333	0.913333	0.94	0.913333	0.893333	0.906667	0.966667	0.96	1.03267	1.022	0.994	1.02667	1.02667	1.05333	0.993333	0.926667	0.853333	0.973333	0.92	0.998		1.08467		1.00667	0.953333	0.94	0.94	1.00667	1.03333	1.06
A3	30	0.978	0.957333	1.01333	1.01333	0.946667	0.94	0.933333	0.94	0.886667	0.926667	1.02667	0.982667	0.968	0.966	0.993333	0.933333	0.966667	0.94	0.946667	0.886667	0.993333	0.986667	1.04467		1.00067		1.04	1.02667	1.03333	1	0.94	0.96	1.08
A4	45	0.974	1	0.961333	0.973333	0.92	1.02667	0.973333	0.88	0.833333	0.94	0.986667	0.958	0.874	0.924	1.00667	0.946667	1	1.08	0.986667	0.92	0.973333	0.986667	1.078		1.03533		1.00667	1.09333	1.12	0.94	0.966667	0.973333	0.946667
A5	75	0.992667	0.999333	0.952667	1.02	0.88	0.88	0.94	0.9	0.846667	0.926667	0.946667	1.03267	1.012	0.938667	0.993333	0.953333	0.946667	1.01333	0.966667	0.926667	0.96	0.953333	0.960667		0.926667		0.96	0.94	1.08667	1.05333	0.953333	1.02667	0.933333
A6	90	0.982	0.986667	0.962	1.01333	0.946667	0.92	0.946667	1.00667	0.86	0.9	0.993333	1.012	0.988	0.976667	0.973333	0.933333	0.966667	1.01333	0.853333	0.893333	1.00667	0.96	0.99		0.966		1.00667	0.953333	0.973333	0.946667	0.946667	1.01333	1.01333
A7	105	0.961333	0.936	0.928667	1.02667	0.953333	0.933333	0.966667	0.906667	0.973333	0.946667	0.946667	0.968	0.95	0.972	1	0.92	0.926667	0.973333	0.96	0.966667	0.96	0.96	1.04533		0.965333		1.04	1.03333	1.02	0.986667	0.96	0.986667	1.00667
A8	120	1.02867	0.979333	0.965333	1.04667	0.886667	0.946667	0.96	0.913333	0.886667	0.96	0.973333	0.973333	0.919333	0.954667	1.02	0.913333	1.06667	0.953333	0.953333	0.946667	0.973333	0.966667	0.985333		0.894		0.96	1.02667	1.06	1.02	0.993333	1.00667	0.966667
A9	135	1.042	0.975333	1.01133	0.946667	0.913333	0.866667	0.966667	0.953333	0.926667	0.986667	0.953333	1.016	1.04	0.969333	0.986667	0.88	0.946667	0.966667	0.946667	0.893333	0.993333	0.966667	0.924667		1.03933		1.00667	0.953333	0.986667	0.953333	1.06667	1.01333	0.953333
A10	150	0.989333	0.962667	1	1.02	0.92	0.88	0.993333	0.88	1.02667	0.973333	1.00667	1.00733	0.926667	1.02867	0.973333	0.926667	0.88	0.92	0.926667	0.96	0.953333	0.94	0.955333		1.006		1.05333	1.04	0.973333	0.913333	1.05333	0.926667	0.953333
A11	165	0.988667	0.993333	0.968667	1.04667	0.926667	0.966667	0.94	0.986667	0.866667	0.946667	1.04667	0.990667	0.996667	0.954	0.98	0.92	0.966667	1.01333	0.953333	0.893333	0.94	1.00667	1.08533		0.977333		1.00667	1.02667	1.02	0.973333	0.813333	0.926667	0.986667
A12	180	1.028	0.968667	0.976667	0.973333	0.893333	0.966667	0.913333	0.913333	0.88	1.04667	0.94	1.01733	0.934	0.958667	0.986667	0.926667	0.94	0.966667	0.92	0.88	0.913333	0.96	1.03267		0.858667		0.96	1.08667	1.02	1.02	0.926667	1	1.04
A13	195	1.00933	0.993333	0.986667	0.96	0.94	0.986667	1.04	0.94	0.913333	0.98	0.98	0.996		0.970667	0.966667	0.893333	1.05333	0.966667	0.96	0.933333	0.986667	0.906667	0.996		0.902667		1.01333	0.966667	1.02667	0.926667	1.00667	1	0.926667
A14	210	0.948667	0.958667	0.864667	1.00667	0.98	0.9	1.03333	0.92	0.9	0.96	0.98	0.977333		0.888667	0.92	0.9	0.886667	1.02	0.913333	0.88	0.953333	0.94	1.014		0.843333		1.06	0.986667	0.953333	0.94	0.92	0.946667	1.10667
A15	225	1.00667	0.99	1.012	1.02667	0.96	0.92	0.953333	1.04	0.9	0.913333	0.953333	0.964		0.966	1.04	0.986667	0.926667	0.926667	0.94	0.966667	0.98	0.966667	1.09467		0.974667		1	0.973333	1.01333	1.08667	0.946667	0.973333	1.07333
A16	240	0.992667	0.971333	0.985333	0.98	0.94	0.966667	1.01333	0.973333	0.913333	0.94	0.953333	1.01067		0.965333	0.946667	0.92	0.926667	0.946667	0.94	0.913333	1.01333	0.966667	0.954667		0.908667		0.973333	0.953333	1.01333	0.946667	1	1.03333	0.933333
A17	255	0.998667	1.122	1.01467	0.993333	0.966667	0.913333	0.98	0.84	0.913333	0.973333	0.973333	1.01267		1.02067	0.98	0.92	1.05333	0.906667	0.96	0.966667	1.00667	0.913333	0.989333		0.983333		1.02667	0.913333	0.913333	0.933333	0.973333	1	0.953333
A18	270	0.991333	1.00133	0.964667	1.03333	1.02	0.906667	0.906667	0.933333	0.913333	0.946667	1	0.942		0.998	0.926667	1.04	0.926667	0.946667	0.953333	0.926667	0.966667	0.973333	1.036		0.960667		1.03333	1	1.05333	0.96	0.953333	0.96	0.973333
A19	285	1.02067	1	0.970667	0.973333	0.926667	0.893333	0.946667	0.973333	0.9	0.973333	0.98	1.00333		0.945333	1.05333	0.94	0.96	0.92	0.966667	0.906667	0.98	0.98	1.02333		0.956		1.01333	1.00667	1.04667	1.04	0.9	0.986667	1.05333
A20	300	1.034	1.028	0.948667	0.94	0.926667	0.946667	0.926667	0.98	0.993333	0.933333	1.00667	0.993333		0.932667	0.946667	0.866667	0.973333	1	0.946667	0.846667	1.01333	0.946667	0.948		0.815333		1.03333	0.913333	1	1.02667	1.13333	1.02667	0.873333

## Sheet: Glucose
Glucose (mmol/L)		Intracut.	Intracut.	Intracut.	Intracut.	Intracut.	Intracut.	Intracut.	Intracut.	Intracut.	Intracut.	Intracut.	Subcut.	Subcut.	Subcut.	Subcut.	Subcut.	Subcut.	Subcut.	Subcut.	Subcut.	Subcut.	Subcut.	Intraven.	Intraven.	Intraven.	Intraven.	Intraven.	Intraven.	Intraven.	Intraven.	Intraven.	Intraven.	Intraven.
Vial	Time (min)	1	2	3	4	5	6	7	8	9	10	11	1	2	3	4	5	6	7	8	9	10	11	1	2	3	4	5	6	7	8	9	10	11
A1	0	1.298	0.934	0.501	0.945525	2.67624	0.418381	1.27256	1.57765	1.65123	1.37173	0.57245	0.8	0.367	0.36	0.581555	1.85667	0.546549	1.16139	0.876082	1.27245	1.64802	0.901642	4.999		3.102		2.86297	2.86515	1.26552	2.90723	4.18258	2.84852	2.0465
A2	15	1.549	1.005	0.68	0.969946	2.44578	0.439919	1.75418	1.81828	2.11566	1.37661	0.561722	0.803	0.383	0.344	0.551262	1.60429	0.517161	1.24789	0.899418	1.47005	1.61546	0.914172	4.773		3.382		2.72694	2.90062	1.03607	3.46785	4.04315	2.37984	2.01526
A3	30	1.604	1.054	0.739	0.924811	2.39996	0.500716	1.27648	2.14261	1.13787	1.36913	0.586407	0.816	0.324	0.31	0.613132	1.8119	0.572457	0.948005	0.906805	1.31501	1.50722	0.984568	4.537		3.787		2.12679	2.79109	0.868816	3.19439	4.28248	1.86543	2.17699
A4	45	1.674	0.907	0.505	0.992578	2.31562	0.516365	1.18897	1.56472	1.60055	1.29105	0.546359	0.879	0.45	0.45	0.631663	1.75293	0.583383	0.945408	0.928591	1.25995	1.38792	0.941812	4.495		3.345		1.86694	2.78321	0.750602	2.65464	4.17019	1.67992	2.06857
A5	75	1.772	0.961	0.638	0.947162	2.34801	0.540185	1.29828	1.76434	2.10972	1.27096	0.590116	0.931	0.556	0.378	0.612297	1.91891	0.579648	0.980712	0.741705	1.32914	1.50281	0.94832	4.476		4.39		2.00684	2.24106	0.711214	3.09523	4.53458	1.79215	2.30535
A6	90	2.283	1.248	0.712	1.27656	2.44644	0.631781	1.8291	2.08541	1.94961	1.8873	0.640641	1.077	0.833	0.544	0.865846	2.33275	0.819887	1.56263	1.71746	1.58785	2.06336	1.31392	5.57		6.723		2.08421	3.31664	1.01492	4.54622	6.3006	3.04931	2.95611
A7	105	2.624	1.34	0.891	1.74965	2.81555	0.873338	1.91407	2.51283	2.34066	2.39143	0.771849	1.116	0.948	0.735	1.0644	2.65102	1.16459	2.04912	1.39242	2.00676	2.49687	1.83054	5.812		8.126		2.07102	4.33167	1.38035	4.30096	6.39	3.15569	3.00512
A8	120	2.416	1.338	0.989	1.89321	2.8686	0.97757	1.69498	3.10155	1.85324	2.32444	0.739017	1.078	0.944	0.826	0.926006	2.488	1.00856	1.52499	1.58768	1.35673	2.56909	1.75614	5.74		7.83		2.05323	5.63218	1.21949	4.77129	5.40106	3.1962	3.12906
A9	135	2.236	1.404	1.017	1.95081	2.84078	1.08123	1.53861	2.74459	1.72086	2.17464	0.706358	1.014	0.784	0.835	1.08537	2.6057	1.00158	1.22941	1.91915	1.43848	2.15258	1.20123	4.843		6.835		1.94586	5.2252	1.00377	5.34083	4.82847	2.12733	2.38088
A10	150	1.999	1.451	1.037	1.81554	2.98217	1.11502	1.85998	2.61017	2.04549	2.04028	0.648786	1.018	0.745	0.687	1.21555	2.52484	1.09195	1.12468	1.91028	1.7863	1.8779	1.3284	4.195		6.357		1.89455	4.2316	0.868062	4.77331	4.1016	2.35433	2.14386
A11	165	2.006	1.485	1.066	1.95435	2.49039	1.06866	1.84682	3.19575	1.75275	2.2019	0.663861	0.969	0.729	0.656	0.890116	2.43742	0.952996	1.48267	1.41507	1.39932	1.74643	1.30982	4.257		5.865		1.72996	3.64937	0.810957	3.77157	4.37414	1.85517	1.89424
A12	180	1.854	1.384	1.044	2.16462	2.1484	1.07332	2.2951	2.57882	2.29504	1.64836	0.702985	0.909	0.721	0.505	0.863419	2.6296	1.14935	1.46951	1.26417	1.41328	1.65752	1.47446	3.984		5.755		1.90557	4.23708	0.784793	3.19658	4.76609	1.08393	2.37751
A13	195	1.99	1.195	1.084	2.25515	2.07973	1.05695	2.25302	2.39121	2.3746	0.989699	0.714806	0.969		0.615	0.966544	2.48604	1.16264	1.55372	1.09826	1.43002	1.2246	1.29941	4.402		6.006		1.68385	3.75341	0.627952	2.62459	4.58253	0.752205	2.09441
A14	210	1.83	1.132	1.191	2.28567	1.53461	0.992588	1.92129	1.65293	1.88509	0.999547	0.634564	0.993		0.63	0.813632	1.77355	1.23593	1.53066	0.976705	1.33216	1.19037	1.33134	3.875		6.099		1.35608	3.56712	0.608434	2.12392	3.86816	0.802366	1.57668
A15	225	1.227	1.002	1.215	2.2716	1.61237	0.970606	1.87847	1.38711	1.71954	1.15044	0.605536	0.937		0.539	0.771679	2.01847	0.90647	1.70802	0.78304	1.35733	1.35918	1.13741	2.692		5.091		1.40413	3.06368	0.555992	1.57647	3.16482	0.806199	1.51302
A16	240	0.954	0.985	1.18	2.22749	1.55175	0.899089	1.84596	1.29889	1.38887	1.36855	0.554854	0.977		0.588	0.745892	2.21461	0.786433	1.51557	0.66245	1.1815	1.51279	0.910966	1.271		4.929		1.54292	2.56903	0.557334	1.5194	3.11401	0.801936	1.13863
A17	255	0.856	1.013	1.147	2.04062	1.64438	0.869854	1.74245	1.20539	1.5459	1.42478	0.479424	1.32		0.476	0.724658	2.08299	0.756568	1.57776	0.648812	1.43949	1.72817	0.810293	2.606		4.882		1.51804	2.58002	0.514332	1.62384	3.23244	0.771215	1.15676
A18	270	0.906	0.955	1.196	1.75978	1.40226	0.942449	1.99166	1.08403	1.4688	1.35826	0.449679	1.46		0.439	0.682229	1.72147	1.01684	1.49794	0.728353	1.6583	1.73814	0.881587	2.647		4.589		1.27764	2.20317	0.410063	1.79575	3.53787	0.811051	1.14183
A19	285	0.9	0.923	1.128	1.85376	1.40544	0.896536	1.86182	1.22681	1.80381	1.37599	0.530942	1.492		0.444	0.657872	1.59612	0.956881	1.4519	0.784298	1.89897	1.75937	1.16426	2.597		4		1.13039	1.80029	0.286299	1.85711	3.57133	0.777443	1.14314
A20	300	0.872	0.982	1.007	1.76157	1.44192	0.903231	1.50912	1.28294	1.40938	1.50739	0.486094	1.53		0.42	0.612123	2.01905	0.778452	1.36205	0.878703	1.89254	1.78329	1.0402	2.813		3.42		1.06761	1.6311	0.271815	1.92696	3.25362	0.878988	1.33483

## Sheet: Lactate
Lactate (mmol/L)		Intracut.	Intracut.	Intracut.	Intracut.	Intracut.	Intracut.	Intracut.	Intracut.	Intracut.	Intracut.	Intracut.	Subcut.	Subcut.	Subcut.	Subcut.	Subcut.	Subcut.	Subcut.	Subcut.	Subcut.	Subcut.	Subcut.	Intraven.	Intraven.	Intraven.	Intraven.	Intraven.	Intraven.	Intraven.	Intraven.	Intraven.	Intraven.	Intraven.
Vial	Time (min)	1	2	3	4	5	6	7	8	9	10	11	1	2	3	4	5	6	7	8	9	10	11	1	2	3	4	5	6	7	8	9	10	11
A1	0	0.345	0.347	0.143	0.269033	0.447029	0.26885	0.376227	0.221131	0.204073	0.277661	0.151025				0.147915	0.31422	0.202613	0.375589	0.280366	0.14879	0.27926	0.0782684	0.746		1.081		0.706468	0.8199	1.07751	0.425534	0.50469	0.511425	0.480296
A2	15	0.363	0.29	0.22	0.331135	0.457983	0.30068	0.861087	0.340072	0.499733	0.430352	0.0854599		0.165		0.174116	0.432949	0.176906	0.377882	0.184162	0.153574	0.221056	0.116654	0.815		1.184		0.723263	0.805186	1.31221	0.521279	0.295517	0.53768	0.442255
A3	30	0.463	0.319	0.26	0.442461	0.471901	0.320942	0.707151	0.319898	0.308116	0.415377	0.117078				0.229574	0.277586	0.119121	0.399545	0.15802	0.261427	0.12807	0.140324	0.833		1.262		0.661888	0.793129	1.07082	0.459742	0.425536	0.579238	0.507333
A4	45	0.444	0.33	0.177	0.409576	0.49305	0.29162	0.815063	0.321336	0.246721	0.398472	0.173487				0.136384	0.286007	0.138385	0.379577	0.176089	0.375433	0.162248	0.0915014	0.842		1.126		0.654825	0.713999	1.05829	0.454496	0.405006	0.531236	0.495549
A5	75	0.455	0.391	0.157	0.445017	0.536022	0.393465	0.644558	0.4157	0.329824	0.333908	0.158036				0.168369	0.299302	0.35708	0.318219	0.232262	0.223038	0.134465	0.0916761	1.158		1.089		0.779371	0.632259	1.22873	0.421014	0.391459	0.531028	0.626204
A6	90	0.507	0.35	0.15	0.463722	0.593307	0.306119	0.656936	0.287881	0.200311	0.428806	0.125788		0.158	0.176	0.307016	0.334804	0.14953	0.428636	0.265565	0.15125	0.139499	0.118068	1.188		0.896		0.659117	0.719135	1.22329	0.513509	0.436804	0.497284	0.542748
A7	105	0.611	0.438	0.184	0.487123	0.613939	0.242215	0.678661	0.269025	0.26645	0.323767	0.340475		0.269	0.127	0.189553	0.595246	0.272634	0.780945	0.386159	0.237305	0.19737	0.297443	1.296		1.409		0.726657	0.912173	1.04445	0.510341	0.545675	0.549809	0.678689
A8	120	0.666	0.386	0.218	0.589888	0.742027	0.417927	0.691828	0.527445	0.247657	0.37359	0.23017	0.108	0.301	0.244	0.211522	0.610186	0.453561	0.559595	0.537639	0.242598	0.267608	0.500395	1.468		1.672		0.851457	1.35172	1.26796	0.676515	0.711572	0.728515	0.931287
A9	135	0.685	0.516	0.26	0.64801	0.783429	0.494966	0.645666	0.491621	0.240153	0.416082	0.138972	0.14	0.382	0.209	0.251297	0.596589	0.501375	0.676457	0.545346	0.250548	0.268105	0.5648	1.394		1.649		0.943879	1.51151	1.22441	0.868266	0.618367	0.640277	0.922381
A10	150	0.65	0.486	0.245	0.640638	0.856277	0.509549	0.932268	0.445569	0.398753	0.483122	0.208801	0.154	0.356	0.164	0.31111	0.702782	0.544168	0.429377	0.782789	0.504595	0.273784	0.450633	1.379		1.363		0.806564	1.33228	0.921237	0.983989	0.640009	0.700728	0.896641
A11	165	0.722	0.551	0.277	0.616475	0.807311	0.512046	0.632175	0.700504	0.257574	0.559383	0.234077	0.13	0.423	0.127	0.229708	0.730098	0.417377	0.447679	0.725228	0.508256	0.283166	0.333144	1.338		1.282		0.720257	1.14952	0.839661	0.931872	0.687503	0.788384	0.827534
A12	180	0.723	0.491	0.286	0.605646	0.741603	0.454644	0.686617	0.639675	0.411497	0.524677	0.292034	0.147	0.61		0.272434	0.646679	0.389594	0.439715	0.625144	0.442828	0.342465	0.298503	1.352		1.19		0.803335	1.22202	0.877275	0.878957	0.87415	0.829242	0.78204
A13	195	0.751	0.443	0.226	0.551647	0.878756	0.727224	0.524758	0.808824	0.42392	0.554644	0.189766	0.117			0.178383	0.657216	0.339118	0.265518	0.623041	0.38343	0.175522	0.355301	1.363		0.982		0.806346	1.09056	0.855372	0.889071	0.894796	0.754744	0.863606
A14	210	0.723	0.441	0.223	0.532727	0.594558	0.467642	0.483993	0.576428	0.522027	0.527797	0.208412	0.108			0.282359	0.597134	0.425791	0.277834	0.629337	0.530713	0.174871	0.257797	1.35		0.907		0.586461	0.811507	0.922778	0.780611	0.82263	0.839341	0.575649
A15	225	0.683	0.435	0.215	0.536703	0.829431	0.502766	0.545824	0.590325	0.405087	0.547535	0.188808	0.134			0.183083	0.610658	0.25277	0.275851	0.380303	0.341538	0.159948	0.1799	1.417		0.907		0.587291	0.801739	0.790125	0.59698	0.763559	0.742756	0.704361
A16	240	0.793	0.45	0.168	0.2671	0.639841	0.464177	0.486035	0.570633	0.523481	0.615635	0.220657	0.12			0.254184	0.675676	0.240833	0.294888	0.692358	0.293411	0.193614	0.128216	1.383		0.885		0.53607	0.721573	0.749776	0.537406	0.719051	0.679161	0.700045
A17	255	0.791	0.391	0.224	0.505681	0.78857	0.347904	0.452014	0.63273	0.521139	0.456223	0.09858	0.151			0.159246	0.729311	0.230927	0.281032	0.326616	0.197056	0.178462	0.108582	1.342		0.916		0.648669	0.832698	0.830438	0.524956	0.696395	0.743449	0.594894
A18	270	0.794	0.405	0.159	0.50048	0.631548	0.438514	0.497843	0.70419	0.339056	0.504611	0.0794273	0.186			0.187765	0.660865	0.309953	0.288299	0.466664	0.231169	0.15051	0.0839258	1.248		0.954		0.632564	0.740084	0.808669	0.588076	0.783291	0.689073	0.522987
A19	285	0.785	0.394	0.196	0.488669	0.768605	0.393383	0.439076	0.574956	0.505017	0.480122	0.0807365	0.185			0.315114	0.741662	0.340276	0.287308	0.381776	0.215516	0.170764	0.146074	1.166		0.972		0.550814	0.641721	0.639391	0.592108	0.599238	0.675799	0.471549
A20	300	0.784	0.387	0.167	0.467125	0.693762	0.496561	0.347626	0.575174	0.305639	0.476254	0.0753071	0.168			0.238946	0.81408	0.278451	0.295952	0.339116	0.262055	0.175659	0.11341	1.307		1.186		0.610348	0.757417	0.745052	0.597841	0.620941	0.599233	0.553187

## Sheet: Pyruvate
Pyruvate (µmol/L)		Intracut.	Intracut.	Intracut.	Intracut.	Intracut.	Intracut.	Intracut.	Intracut.	Intracut.	Intracut.	Intracut.	Subcut.	Subcut.	Subcut.	Subcut.	Subcut.	Subcut.	Subcut.	Subcut.	Subcut.	Subcut.	Subcut.	Intraven.	Intraven.	Intraven.	Intraven.	Intraven.	Intraven.	Intraven.	Intraven.	Intraven.	Intraven.	Intraven.
Vial	Time (min)	1	2	3	4	5	6	7	8	9	10	11	1	2	3	4	5	6	7	8	9	10	11	1	2	3	4	5	6	7	8	9	10	11
A1	0	46.2	17.9	9.7	42.3191	62.7174	10.8224	12.8688	19.2369	13.5661	15.167	5.27788		7.4	11	14.8843	11.484	13.9258	7.7273	23.2913	2.03514	4.05108	5.45213	64.9		79.5		65.2729	105.965	27.3103	41.652	41.8996	22.3708	37.9524
A2	15	47	20.1	15.2	42.6364	60.1316	10.3291	22.9647	22.0367	24.5314	19.0449	4.86359	2.2	12	9.9	12.7238	9.34335	15.4299	7.50587	17.2004	1.48573	5.84457	4.12436	67.5		89.2		71.3546	101.69	28.345	44.7273	39.0144	20.1783	33.745
A3	30	51.6	22	19.9	43.1371	56.3784	12.6357	21.5037	24.6779	15.1026	17.6613		2.8	7.4	7.8	15.249	10.8328	12.7986	7.81773	17.5886	2.01078	3.26069	3.03376	64.5		96.9		60.3397	102.283	30.2283	42.4238	44.3474	19.0528	41.4963
A4	45	55.2	21.5	14.8	42.687	52.1401	13.6097	25.7043	21.6752	13.9525	18.5839	5.03598		5.5	11.1	17.1491	12.5432	12.2949	6.32495	16.3095	3.18169	2.12813	6.95109	63.9		84.3		54.4428	88.9724	27.268	37.1443	39.369	17.3415	45.161
A5	75	53.3	21.1	9.9	36.9651	52.9879	0.629326	25.6545	23.3346	19.7305	18.2966	5.30911	2.5	9.7	9.5	15.0997	16.9793	13.6007	5.37415	14.3074	1.50838	1.94141	5.29715	71.3		98.1		59.808	69.3741	24.2509	36.4513	41.0163	16.6147	41.2009
A6	90	55.2	23.6	10.3	42.1738	51.1975	13.8536	27.041	25.8526	12.9275	18.6864	4.54813	2.6	18.5	11.1	16.2845	33.8672	12.5433	12.3396	28.0674	1.30605	5.91452	13.7671	69.6		107.9		56.1399	83.7748	25.9484	41.8851	45.7967	17.8291	47.935
A7	105	64.3	26.7	13.2	50.7998	57.9356	19.8248	27.6005	31.6855	12.9141	32.2501	6.76263	4	30.8	18.9	30.4494	46.3951	35.1935	33.0996	37.544	4.74007	6.59957	17.9386	89.1		142.1		59.4149	116.542	34.3881	53.0531	62.0483	31.4925	55.5023
A8	120	73.5	31.5	16.1	60.886	66.3953	28.4452	31.6081	41.37	16.2449	32.2754	9.70318	5.6	33.6	23.7	24.0141	36.0846	52.8792	27.9666	45.0948	6.9871	19.9341	21.1303	111.2		152.9		66.3944	187.861	37.8051	68.381	72.2208	43.9234	66.8141
A9	135	77	35.6	18.9	65.6596	74.8679	43.7001	41.3714	40.2008	19.3784	38.3599	10.5178	6.3	29.3	20.9	25.3284	52.9212	45.3461	23.9529	50.5391	10.0691	23.2922	22.6534	102.6		129.2		64.0254	201.49	40.0862	76.383	64.2415	43.2009	62.209
A10	150	74.4	41.3	18.1	63.2038	81.2058	48.5465	58.8729	40.126	42.7273	45.3657	11.0088	8.2	34.6	17.9	29.2295	49.7385	42.3608	20.4234	49.6457	20.3429	17.3646	19.1299	101		109.8		61.3737	175.666	37.8924	75.3757	63.8999	46.1597	58.2178
A11	165	74.2	44	19.8	62.7587	77.004	45.2367	54.4593	56.2583	31.9679	48.4979	11.7988	7	28.9	16.9	12.0847	56.8245	30.9561	25.8574	41.7771	20.3367	12.591	18.4014	101.4		103		58.8677	148.165	35.948	68.8507	66.4269	37.034	59.9279
A12	180	69.6	46.1	19.6	60.7905	67.1966	37.5685	56.5796	54.7168	43.7264	46.5182	11.7817	6.8	26.5	9.6	7.06796	57.179	32.7469	16.0995	35.4511	17.2845	7.74681	17.1996	101.9		89.1		61.0361	157.241	31.8732	62.1262	65.6444	30.5764	52.5146
A13	195	70.1	44.2	18.1	52.2453	57.4455	33.2892	47.7961	54.1126	36.989	36.7126	14.0307	7.3		10.8	5.65689	51.9988	27.6325	14.5126	30.129	13.3368	4.75739	19.2085	98.7		75.2		52.7326	131.892	27.1371	56.3153	58.1498	28.4044	65.1893
A14	210	66	39.5	18.2	52.5781	52.5117	22.5947	42.3437	48.8317	40.4114	38.8967	14.8559	8.7		9.1	5.07909	39.5242	28.3801	12.849	27.0455	12.1301	2.54938	15.0774	98.2		68.5		50.1586	117.595	27.6667	54.0407	59.5858	27.3008	52.7174
A15	225	56.5	39.5	18.3	52.3936	54.6792	30.409	42.8694	47.0079	42.5268	42.6533	9.70928	9.2		8.9	6.11601	47.9041	21.4773	12.6995	18.5111	16.4633	4.12565	8.78623	89.9		64.5		47.3051	104.77	23.5514	42.387	51.9473	24.7386	52.4238
A16	240	57.7	40.5	16.8	17.024	49.5958	26.2696	38.7881	45.3295	39.5395	45.2086	9.52981	10.9		8.2	27.6257	43.5604	14.3556	9.82434	10.4547	1.32653	7.46221	9.47864	90.9		56.7		43.888	99.9453	21.9365	36.7323	47.4749	25.033	49.4994
A17	255	50.2	37.1	19	49.819	49.7032	23.2239	36.6872	26.0788	39.8032	42.5074	8.9134	16.1		7.8	4.77348	41.4743	11.5069	13.405	15.1421	12.8812	8.5034	9.67367	81.7		57.2		43.0029	97.7786	21.7054	37.0274	40.4022	20.7433	46.8451
A18	270	46.9	35.6	16.4	45.4121	45.6621	23.642	38.4524	31.119	39.5059	36.5228	7.98539	15.6		6.2	7.14268	39.2712	16.6435	17.7847	23.9107	15.1341	8.14309	11.9584	71.1		55.5		41.2974	85.6697	20.9891	37.5944	36.4864	20.9908	46.3327
A19	285	44.4	32.6	15.7	47.2269	44.7088	21.5166	40.4941	36.8658	45.8047	45.1642	8.26374	16.1		6.7	5.1741	41.3607	10.0471	16.9471	19.6472	16.0531	8.2417	13.1846	66.8		51.1		39.528	75.2022	19.3705	32.6014	34.8853	20.2979	45.2036
A20	300	42.2	31.3	13.8	52.4799	47.1022	22.436	30.331	35.1631	32.3221	40.0479	6.83827	16.7		7.4	5.73832	56.3719	16.2776	17.6363	18.6496	17.7795	4.97485	13.3951	72.2		54.8		34.878	78.7321	18.8508	30.4707	30.2177	18.7226	43.4591
A20	300	42.2	31.3	13.8	52.4799	47.1022	22.436	30.331	35.1631	32.3221	40.0479	6.83827	16.7		7.4	5.73832	56.3719	16.2776	17.6363	18.6496	17.7795	4.97485	13.3951	72.2		54.8		34.878	78.7321	18.8508	30.4707	30.2177	18.7226	43.4591
A25	368

## Sheet: Urea
Urea (mmol/L)		Intracut.	Intracut.	Intracut.	Intracut.	Intracut.	Intracut.	Intracut.	Intracut.	Intracut.	Intracut.	Intracut.	Subcut.	Subcut.	Subcut.	Subcut.	Subcut.	Subcut.	Subcut.	Subcut.	Subcut.	Subcut.	Subcut.	Intraven.	Intraven.	Intraven.	Intraven.	Intraven.	Intraven.	Intraven.	Intraven.	Intraven.	Intraven.	Intraven.
Vial	Time (min)	1	2	3	4	5	6	7	8	9	10	11	1	2	3	4	5	6	7	8	9	10	11	1	2	3	4	5	6	7	8	9	10	11
A1	0	18.92	19.64	24.73	19.2261	12.0262	24.7935	17.9098	17.461	3.31628	19.6339	23.4849	25.38	25.46	26.45	23.8282	17.317	23.6328	20.9611	23.464	20.974	18.8012	22.5311	8.29		6.41		8.04576	6.66981	12.3249	9.48798	7.76567	9.96913	11.3915
A2	15	18.68	19.95	23.73	19.5459	12.1558	24.334	15.6989	16.9634	16.2881	19.4235	22.7764	25.19	25.33	26.98	23.5229	18.6128	24.0111	20.5036	23.2635	12.5614	19.6286	22.0611	8.07		5.3		8.04895	6.52384	13.4115	8.41471	7.47835	11.4642	11.7988
A3	30	19.01	19.54	23.25	19.0362	12.2974	23.9496	17.4478	15.4555	15.3567	19.5833	20.167	25.24	25.74	26.67	22.9576	17.6423	24.0052	21.775	22.9899	22.5498	19.742	22.3777	8.25		4.56		9.99525	6.44337	13.0303	8.92099	7.37835	12.9729	10.7932
A4	45	17.74	21.97	22.9	18.7605	13.1172	23.809	17.4808	18.4664	3.6862	19.6416	23.259	25.49	24.77	25.63	22.7034	17.2786	23.2605	21.9174	23.0781	4.86802	22.4484	22.4117	8.37		5.39		10.5209	7.31064	14.0989	9.8694	7.19047	13.583	10.9185
A5	75	17.62	20.48	23.44	19.3223	12.8913	2.12264	17.6318	16.8353	15.7147	19.7759	23.1733	25.94	24.85	26.08	23.5573	17.1194	23.2899	21.8187	23.1435	21.6746	20.2883	23.0155	8.29		4.03		10.2133	8.72219	14.8067	8.84694	7.1591	13.5619	9.59191
A6	90	16.68	19.93	23.41	18.3747	13.6838	21.6169	16.9866	17.5225	8.3135	19.6725	23.2359	26.08	24.92	25.05	24.4824	16.1773	23.6969	20.4389	2.31572	7.13357	20.6374	2.28986	8.53		2.62		10.2668	7.39744	14.6749	8.42809	7.50265	13.3105	10.684
A7	105	16.95	21.72	22.9	19.0225	13.6479	23.0713	17.6807	12.8398	19.5024	19.2667	23.2136	25.85	23.83	25.19	24.1219	16.7117	23.0673	20.374	23.593	21.5746	4.15922	21.5773	8.29		2.75		11.0008	7.4219	14.1827	8.83348	6.97189	13.537	11.1885
A8	120	17.32	22.06	23.1	18.7766	13.4967	24.0624	18.0607	5.03775	4.08061	20.0276	24.4311	25.52	24.71	25	25.5393	16.6928	23.748	21.565	23.8734	23.6482	20.9992	20.1796	8.63		2.68		10.7122	6.29143	14.6893	10.8077	7.44729	13.0807	9.93442
A9	135		20.78	22.29	18.7963	13.6786	22.9495	18.2204	19.583	19.9311	19.5628	23.0747	26.17	24.18	24.26	24.7908	16.0668	23.768	21.3911	22.0402	3.25908	20.1751	21.471	8.44		2.75		10.5874	6.20552	14.1132	8.76134	7.3521	13.8188	10.2952
A10	150		20.83	22.83	19.0871	12.5351	22.9169	14.8902	20.7208	18.2596	19.199	23.1387	26.62	23.98	24.79	23.2382	15.9856	22.9614	21.5474	22.9956	21.0088	19.9678	19.6721	8.34		3.08		11.1635	7.00214	14.188	8.63926	7.61426	12.9587	10.7549
A11	165		19.48	22.01	18.2028	12.9868	22.1884	14.8483	16.9453	4.91875	18.2983	23.0387	26.06	23.38	24.71	24.4763	14.8926	24.1377	17.6993	22.8119	2.91338	20.1825	22.0105	8.88		2.83		11.0777	8.37613	14.1292	9.5661	5.19643	12.7717	12.2765
A12	180		18.79	21.84	17.8066	14.6291	22.7417	13.1777	17.7728	2.53062	18.5549	23.0229	26.72	22.76	25.23	25.5878	14.8629	23.3541	19.3355	6.19984		19.8979	22.5012	8.51		2.59		10.9732	7.56722	14.2155	9.48607	7.43098	14.0877	10.7018
A13	195		19.08	22.1	17.158	16.4402	23.6899	14.3725	16.6112	6.23595	19.9874	25.8088	25.41		25.4	25.7872	1.34933	22.9926	4.26669	23.769	21.5034	20.9321	22.962	8.18		2.56		10.9189	8.44196	15.1113	10.0077	7.25632	13.6614	11.5513
A14	210		19.24	21.49	16.7044	15.2901	23.8526	15.6196	17.0645	9.22212	18.8967	25.0275	26.02		25.31	26.3869	7.67463	22.6494	19.5853	21.7518	11.1189	21.0822	21.3746	8.12		2.59		11.843	7.76828	15.1638	8.54789	5.18328	13.9507	11.842
A15	225		19.31	21.41	16.6939	14.7317	23.268	15.1981	16.3114	3.28413	17.5818	3.1233	25.55		25.63	27.9536	13.9161	22.3281	17.7565	23.1226	20.7244	18.3144	21.5981	8.74		2.71		12.2652	7.90552	15.3929	10.5913	6.83141	14.1353	11.4954
A16	240		18.54	21.26	16.3011	15.5184	22.7973	14.9712	16.2929	17.444	16.5803	25.1189	24.49		25.19	25.9635	8.55543	23.2393	18.3825	23.0366	2.87769	17.0809	22.2371	9.1		2.81		11.9225	8.58842	15.4908	10.0939	7.61712	14.1075	12.2639
A17	255	18.48	18.89	21.31	16.1871	15.8035	24.4736	14.9893	3.36357	7.87989	17.4072	25.8801	20.87		25.25	25.8101	13.8476	24.2676	18.4145	22.6501	18.7924	15.5227	22.9211	8.18		3.03		12.3052	9.78776	14.8495	9.3044	7.46667	14.7619	11.7119
A18	270	18.75	19.61	20.81	16.102	17.2614	18.3562	13.0854	16.5627	14.6226	17.5611	3.71366	20.16		25.3	4.5444	14.5082	23.1285	15.8953	21.0012	13.6178	2.06599	21.2055	8.08		3.13		12.4674	11.3289	15.6656	8.90544	7.32866	14.1078	11.903
A19	285	18.53	19.58	20.8	15.3574	15.4382	23.5699	12.6905	16.7685	16.5197	17.7582	25.2446	20.07		25.08	25.3905	15.5509	23.0681	16.5344	20.9712	17.2476	2.21965	20.7975	8.34		3.53		13.2601	12.1769	16.054	9.4376	7.3892	14.7051	11.9557
A20	300	18.67	19.17	20.73	14.264	14.9259	22.7886	14.9165	16.0472	18.7933	17.9551	24.1268	18.7		25.05	25.5965	13.4809	22.8779	16.2728	20.8272	1.1921	15.8951	20.9694	7.85		3.9		13.1092	11.3203	16.6606	9.98133	7.96764	14.4832	12.4776
A25	368

## Sheet: C-glucose
C-glucose (mmol/L)
	Baseline	Pre-OGTT start	30 min after OGTT	1 h after OGTT	2 h after OGTT	3 h after OGTT	4 h after OGTT
Time (min)	0	60	90	120	180	240	300
Study ID 1	4.9	5.1	7.2	6.7	6.4	4.3	4.7
Study ID 2	4.7	5.3	8.5	7.2	3.7	3.8	4.2
Study ID 3	4	4.1	7.2	7.1	5.7	5.6	4.6
Study ID 4	5.1	4.8	8.5	9	8.9	7.4	5.1
Study ID 5	4.7	4.7	6.5	6.8	5.1	4.9	4.3
Study ID 6	4.3	4.2	7.4	8.6	7.2	5.7	4.2
Study ID 7	4.3	4.6	7.6	6	6.2	4.9	4.5
Study ID 8	4.8	5	8	10.2	5.8	3.2	4.2
Study ID 9	4.6	4.8	7.7	5.9	5.8	4.1	4.6
Study ID 10	4.4	4.8	9.7	6.7	3.6	4	4.2
Study ID 11	4.8	4.3	6.8	6.7	5.6	3.1	3.6
Study ID 12	5	5	6.5	5.6	5.3	4.3	4.7

## Sheet: P-glucose
P-glucose (mmol/L)
	Pre-OGTT	2 h after OGTT
Time (min)	0	180
Study ID 1	5.4	6.7
Study ID 2	4.8	3.1
Study ID 3	4.5	6.4
Study ID 4	5	8.4
Study ID 5	5.3	4.8
Study ID 6	4.8	7.5
Study ID 7	5.1	6
Study ID 8	5.4	5.1
Study ID 9	5.1	5.7
Study ID 10	5.2	3.7
Study ID 11	5.4	5.1
Study ID 12	5.2	4
Study ID 13	5	6.1
Study ID 14	4.9	7.6
Study ID 15	5.1	5.3
Study ID 16	5.3	7.8

## Sheet: S-insulin
S-insulin (mU/L)
	Pre-OGTT	2 h after OGTT	HOMA-IR
Time (min)	120	240	-
Study ID 1	3.8	18	0.912
Study ID 2	5.1	10	1.088
Study ID 3	6.2	33	1.24
Study ID 4	9.1	87	2.02222
Study ID 5	3.9	8.4	0.918667
Study ID 6	7.6	79	1.62133
Study ID 7	6.1	30	1.38267
Study ID 8	6.6	41	1.584
Study ID 9	5.2	19	1.17867
Study ID 10	3.2	4	0.739556
Study ID 11	5.6	16	1.344
Study ID 12	5.7	27	1.31733
Study ID 13	5.4	34	1.2
Study ID 14	5.8	52	1.26311
Study ID 15	5.2	13	1.17867
Study ID 16	8.3	56	1.95511

## Sheet: Dialysate Insulin
Dialysate Insulin (mU/L)
	Baseline	OGTT start - 1 h after OGTT	1-2 h after OGTT	2-3 h after OGTT	3-4 h after OGTT
Time (min)	30	90	150	210	270
Intracut. 4	0.149	0.412	0.791	0.833	0.538
Intracut. 5	0.271	0.717	0.691	0.447	0.167
Intracut. 6	0	0.174	0.288	0.377	0.603
Intracut. 7	0.268	0.712	1.261	0.918	0.568
Intracut. 8	0	0.12	0.822	0.341	0
Intracut. 9	0	0.16	0.223	0.134	0
Intracut. 10	0	0	0.092	0	0
Intracut. 11	0	0	0	0	0
Subcut. 4	0.03	0.27	0.269	0.262	0.148
Subcut. 5	0.166	0.421	0.574	0.62	0.2
Subcut. 6	0.194	0.322	0.493	0.422	0.375
Subcut. 7	0.232	0.596	1.002	0.331	0.469
Subcut. 8	0	0.246	0	0	0
Subcut. 9	0	0	0.134	0.08	0
Subcut. 10	0	0	0.035	0.008	0
Subcut. 11	0	0	0.439	0.157	0
Intraven. 4
Intraven. 5	0.368	0.477	0.514	0.354	0.335
Intraven. 6	0.434	1.85	3.613	2.921	1.839
Intraven. 7	0.288	0.555	0.637	0.563	0.372
Intraven. 8	0.406	0.95	2.735	1.055	0.091
Intraven. 9	0.343	3.106	1.525	0.462	0
Intraven. 10	0	0	0.356	0	0
Intraven. 11	0	0.569	1.444	0.621	0.109
	0	0.569	1.444	0.621	0.109

[truncated: 1 more sheets: Skin temperature]
